# Supplementary material for: One-Stage Synovectomies Result in Improved Short-Term Outcomes Compared to Two-Stage Synovectomies of Diffuse-Type Tenosynovial Giant Cell Tumor (D-TGCT) of the Knee: A Multicenter, Retrospective, Cohort Study
Source: Cancers (Basel). 2023 Feb 2;15(3):941. doi: 10.3390/cancers15030941 (PMC9913566; doi:10.3390/cancers15030941)
Supplement: Supplementary file 1 [file cancers-15-00941-s001.zip]

Archive with 1 entries (1 files):
- cancers-2162022-supplementary.pdf
